# Supplementary material for: Quantitative Research on Digitalized Treatment Options for Older Adults With Mental Illness: Scoping Review
Source: JMIR Ment Health. 2025 Jul 7;12:e70321. doi: 10.2196/70321 (PMC12280835; doi:10.2196/70321)
Supplement: Multimedia Appendix 2 [file mental_v12i1e70321_app2.xlsx]

## Sheet: Original studies
Supplementary Table 1. Original studies included in the scoping review.
Study	Country	Recruitment setting	Sample size	% female	Mean age (range)	Diagnosis	Stage of research	Study design	Technology	Intervention	Feasibility outcome	Evaluation outcome
Astell et al., 2010 1	UK	Community	11	54.5	83.5 (65-95)	Dementia	Feasibility	TAU vs. DT (same subjects)	Digital media in reminiscence therapy	Reminiscince	DT usable & enjoyable More initiative behavior in DT than TAU	Positive affect ↔
Burdea et al., 2015 2	USA	Rehabilitation	10	30	63.4 (55-73)	Dementia	Feasibility	Non-randomized intervention study Uncontrolled	Digital cognitive training	BrightBrainer	DT with high acceptance and positive excitement Facilitates many arm repetitions	Decision-making ↑ Other improvements n.s.
Camberg et al., 1999 3	USA	Long-term care facilities	54	77.2	82.7	Dementia	Evaluation	RCT Crossover study	Digitally simulated family presence	Audio recording simulated presence of family	43% patients accepted intervention 100% of the time; 9% refused it >50% of the time; staff used intervention but not for target situations	Happy face IV=TAU>P Interest IV>TAU&P Other improvements n.s.
Dahms et al., 2021 4	Germany	Long-term care facilities	30	60	81.4 (52-97)	Dementia	Feasibility/ evaluation	Non-randomized intervention study with follow-up Uncontrolled	Digital music-based interventions	Different (technology-based) music interventions	DT usable, enjoyable & accepted by patients and relatives	High use of music: Intervention phase apathy & agitation ↓ Follow up agitation ↓
De Luca et al., 2016 5	Italy	Long-term care facilities	IV: 10 TAU: 10	IV: 50 TAU: 50	IV: 78 TAU: 77.8	Dementia	Evaluation	RCT	Digital cognitive training	Web-based cognitive training		General cognition ↑ Attention ↑ Visuoconstruction ↑ Other improvements n.s.
Dear et al., 2013 6	Australia	Community	20	65	63.4 (60-80)	Depression	Feasibility	Non-randomized intervention study Uncontrolled	iCBT	Managing your mood program	80% completion rate 82% would recommend course High levels of satisfaction	Depression ↓
Fisher et al., 2024 7	Brazil & India	Community	59	66	77.2 (61-93)	Dementia	Feasibility	Non-randomized intervention study Uncontrolled	Digital cognitive training	Online cognitive stimulation therapy	53% completion rate DT accepted by patients Challenges: Limited digital skills and access
Fortuna et al., 2017 8	USA	Outpatients	10	N.A.	55.3 (49-66)	Serious mental illness	Feasibility	Feasibility trial Uncontrolled	Digital prompts for desired behaviors in patients	Self-management	DT usable & accepted
Garland et al., 2007 9	Australia	Long-term care facilities	30	63	79 (66-93)	Dementia	Evaluation	RCT Crossover study	Digitally simulated family presence	Music, audio recordings for simulated presence of family		Simulated presence & music: Physical/verbal agitation ↓ Placebo: verbal agitation ↓
Gould et al., 2017 10	USA	Veterans, community	20	15	69.5 (61-85)	Anxiety	Feasibility	Mixed methods	Digital mental health skills training	BREATHE relaxation treatment	Majority rated DT as clear
Gould et al., 2019 11	USA	Community	40	60	68.9 (60-88)	Anxiety	Evaluation	RCT	Digital mental health skills training	BREATHE relaxation treatment		Anxiety ↓ Depression ↓ Somatic symptoms ↓ Activity ↔
Gould et al., 2021 12	USA	Community	50	60	57.1 (40-81)	Depression	Evaluation	Non-randomized intervention study Uncontrolled	iCBT	Meru Health Program (MHP v3.0)	90% completion rate	QoL ↑ Loneliness ↓
Gould et al., 2021 13	USA	Community	10	10	66.9	Anxiety	Feasibility/ evaluation	Non-randomized intervention study Uncontrolled	Digital mental health skills training	BREATHE relaxation treatment	90% completion rate DT usable & accepted	Anxiety ↓ after completion but not at follow-up
Gould et al., 2024 14	USA	Community	DT: 27 TAU: 29	DT: 85 TAU: 86	DT: 72.8 TAU: 70 (60-88)	Anxiety	Evaluation	RCT	Digital mental health skills training	BREATHE relaxation treatment	48% completion rate Barrier: self-management	Improvements n.s. compared to TAU (psychoeducation)
Grierson et al., 2011 15	Canada	Community	12	50	73.6 (61-87)	Dementia	Feasibility	Feasibility trial Uncontrolled	Miscellaneous	Wearable belt for navigation	83.3% completion rate DT usable & accepted
Hung et al., 2018 16	Canada	Inpatient treatment	4	75	(69-80)	Dementia	Feasibility	Mixed methods	Digitally simulated family presence	iPad simulated presence of family	DT usable & enjoyable Barriers are identified
Jester et al., 2019 17	USA	Community	20	70	78.2 (63-96)	Psychiatric & cognitive disorders	Evaluation	Non-randomized intervention study Uncontrolled	Miscellaneous	Biofeedback heart-rate variability		Anxiety ↓ Depression ↓ Attention ↑ Other improvements n.s.
Jones et al., 2016 18	Canada	Community	IV: 24 WG: 22	IV: 91.7 WG: 81.8	IV: 64.8 WG: 65.5	Generalized anxiety	Evaluation	RCT	iCBT	GAD online for older adults	91% completion rate High engagement	Post-treatnent & follow-up: Anxiety ↓ Depression ↓
Kong, 2020 19	USA	Community	15	46.67	(50-86)	Dementia	Feasibility	Non-randomized intervention study Uncontrolled	Digital prompts for desired behaviors in patients	iPad apps	Apps vary in usability, study provides detailed recommendations for app use
Kor et al., 2025 20	Hong Kong	Community	38	44.7	81.8 (60-102)	Dementia	Feasibility/Evaluation	Non-randomized intervention study Uncontrolled	Digital prompts for desired behaviors in patients	Smart home grower for plants with app and social media support	83.78% completion rate Barriers: technical difficulties using smart grower	People with dementia: Happiness ↑ Caregivers: Stress ↓ Other improvements n.s.
Kutzer et al., 2023 21	Australia	Community	80	89	66	Sleep disorder	Evaluation	Non-randomized intervention study Controlled (HC)	iCBT	CBT for insomnia	77.5% completion rate	All: dysfunctional sleep beliefs ↓ & self-rated sleep quality ↑ Complaining poor sleepers: wake after sleep onset ↓ Changes in non-complaining good/poor sleepers n.s.
Kwak et al., 2020 22	USA	Long-term care facilities	59	22.03	I: 88.9 II: 84.88	Dementia	Evaluation	RCT Crossover study	Digital music-based interventions	Music & Memory		Improvements n.s.
Labelle & Mihailidis, 2006 23	Canada	Long-term care facilities	8	N.A.	82.9 (78-88)	Dementia	Evaluation	Multiple pre-post-evaluations per subject Uncontrolled	Digital prompts for desired behaviors in patients	Audio recordings for ADL		Video prompts: needed assistance ↓ Audio prompts n.s.
Lancioni et al., 2008 24	Italy	Rehabilitation	Study I: 4 Study II: 2 Study III: 3 Study IV: 1	90	78.5 (59-88)	Dementia	Evaluation	Multiple pre-post-evaluations per subject Uncontrolled	Digital prompts for desired behaviors in patients	Audio recordings for ADL		Correct steps ADL ↑
Lancioni et al., 2009 25	Italy	Day center/ rehabilitation	Study I: 2 Study II: 2 Study III: 3	100	66.9 (58-79)	Dementia	Evaluation	Multiple pre-post-evaluations per subject Uncontrolled	Digital prompts for desired behaviors in patients	Audio recordings for ADL		Correct steps ADL ↑ Mood ↑
Lancioni et al., 2009 26	Italy	Day center/ rehabilitation	Study I: 3 Study II: 4 Study III: 3	80	78.8 (73-86)	Dementia	Evaluation	Multiple pre-post-evaluations per subject Uncontrolled	Digital prompts for desired behaviors in patients	Audio recordings for ADL		Correct steps ADL ↑
Lancioni et al., 2009 27	Italy	Day center	Study I: 3 Study II: 6	70	71.3-74 (66-79)	Dementia	Evaluation	Multiple pre-post-evaluations per subject Uncontrolled	Digital prompts for desired behaviors in patients	Audio recordings for ADL		Correct steps ADL ↑ Mood ↑
Lancioni et al., 2010 28	Italy	Day center/ rehabilitation	9	100	72 (58-81)	Dementia	Evaluation	Follow-up to studies 62,63,64 Uncontrolled	Digital prompts for desired behaviors in patients	Audio recordings for ADL	ADL performance appeared to be maintained at follow-up	No test of significance
Lancioni et al., 2011 29	Italy	Day center	3	33.33	78.66 (73-83)	Dementia	Evaluation	Multiple pre-post-evaluations per subject Uncontrolled	Digital prompts for desired behaviors in patients	Audio recordings for ADL	Technology was rated as more positive than staff assistance by observing students	Correct steps in ADL improved, no test of significance
Lancioni et al., 2013 30	Italy	Day center	5	80	77 (72-80)	Dementia	Evaluation	Multiple pre-post-evaluations per subject Audio vs. Light cues	Digital prompts for desired behaviors in patients	Audio recordings for ADL	Light cues were rated as preferrable by observing students	Correct steps in ADL improved, no test of significance
Leng, et al., 2014 31	Australia	Day center	6	100	77 (68-86)	Dementia	Feasibility	Non-randomized intervention study Uncontrolled	Digital prompts for desired behaviors in patients	iPAD apps	DT usable & accepted Mood/engagement during iPad session higher than for other activities
Leuty et al., 2013 32	Canada	Health center	6	N.A.	89.2	Dementia	Feasibility	Non-randomized intervention study Uncontrolled	Digital prompts for desired behaviors in patients	ePAD (engaging platform for art development)	DT usable & accepted Prompts did not catch patients' attention as intended
Manber et al., 2025 33	USA	Outpatients and community	iCBT: 121 CBT: 124	iCBT: 76 CBT: 72.6	iCBT: 64 CBT: 62.2 (50-87)	Sleep disorder	Evaluation	RCT	iCBT	CBT for insomnia	84.% completion rate for iCBT	iCBT was less effective than offline CBT; iCBT effectivess was improved when treatment was selected based on a triage checklist
Manser et al., 2023 34	Switzer-land	Memory clinics	TAU+DT: 10 DT: 6	TAU+DT: 30 DT: 66.7	TAU+DT: 79.9 DT: 73.7	MCI	Feasibility	RCT	Digital cognitive training	Brain-IT - exergame-based training	80% completion rate for DT DT usable, useful, enjoyable & motivating
Manser & deBruin, 2024 35	Switzer-land	Memory clinics	TAU+DT: 21 DT: 18	TAU+DT: 30 DT: 29	TAU+DT: 74 DT: 71.8	MCI	Evaluation	RCT	Digital cognitive training	Brain-IT - exergame-based training	94.4% completion rate for DT	Cognitive improvement TAU+DT > TAU
McMurchie et al., 2013 36	UK	Community	TAU+DT: 33 DT: 20	TAU+DT: 75.8 DT: 70	TAU+DT: 71.6 DT: 75.6	Anxiety Depression	Feasibility/Evaluation	Non-randomized intervention study TAU+DT vs. TAU	iCBT	Beating the Blues program	72.8% completion rate	Depression ↓
Mewton et al., 2013 37	Australia	Community	225 > 60 years old	59.6	N.A.	Anxiety Depression	Feasibility/Evaluation	Non-randomized intervention study Uncontrolled	iCBT	This Way Up clinic	70.2% completion rate	Psychological stress ↓ Disability ↓
Mrakic-Sposta et al., 2018 38	Italy	Community	10	60	IV: 72 CG: 74.6	MCI	Feasibility/Evaluation	Non-randomized intervention study Controlled	Digital cognitive training	VR physical & cognitive training	DT usable & enjoyable	Cognitive improvement in IV n.s.
Nicol et al., 2024 39	Canada	Community	2 couples (HC: 3 couples)	50	men: 64.8 women: 63.4 (54-78)	Dementia	Feasibility	Non-randomized intervention study Controlled (HC)	Digital music-based interventions	Music Memory Makers Duet system	DT usable & enjoyable, musical duets foster positive social interactions
Olsen et al., 2000 40	USA	Day center	15	80	82 (76-94)	Dementia	Feasibility/Evaluation	Non-randomized intervention study Uncontrolled	Digital music-based interventions	Music & Video Memory Lane	DT usable, enjoyable & accepted	Significant improvement in affect & fidgeting but dependent on condition, often not superior to other activities
O'Moore et al., 2018 41	Australia	Community	IV: 44 TAU: 25	IV: 86.4 TAU: 68	IV: 63.2 TAU: 59.7	Depression	Evaluation	RCT	iCBT	iCBT sadness program	86% completion rate	Depression ↓ Psychological stress ↓ 84% did not meet diagnostic criteria for depression at follow-up
Schreiber, 1999 42	Germany	Community	IV: 7 CG: 7	IV: 71.4 CG: 85.7	IV: 80.9 (74-85) CG: 78.9 (72-90)	Dementia	Evaluation	Non-randomized intervention study Controlled	Digital cognitive training	MultiTask		Immediate recall of meaningful visual information ↑ Delayed retention of topographical information ↑ Other improvements n.s.
Solomon et al., 2025 43	USA	Community	IV: 54 TAU: 54	IV: 70.4 TAU: 61.1	IV: 66.2 TAU: 68.9	Generalized anxiety	Feasibility/Evaluation	RCT	iCBT	Almee program for people with GAD and pulmonary fibrosis	85.2% iCBT completion rate	iCBT compared to TAU: Anxiety ↓
Spector et al., 2024 44	UK	Dementia networks	IV: 24 TAU: 22	IV: 50 TAU: 50	IV: 72 TAU: 70.8 (48-88)	Dementia	Feasibility/Evaluation	RCT	Digital cognitive training	Online cognitive stimulation therapy	87.5% completion rate DT was feasible & accepted	Improvements were n.s.
Staples et al., 2016 45	Australia	Online clinic & other RCT	Clinic: 532 RCT: 563	Clinic: 59 RCT: 64	Clinic: 65.7 (60-88) RCT: 65.7 (60-93	Anxiety Depression	Evaluation	Non-randomized intervention study Uncontrolled	iCBT	Managing your mood program (wellbeing course)	75-84% completion rate 93.5-97.3% would recommend course High levels of satisfaction	All: Depression ↓ Anxiety ↓ Psychological stress ↓
Subramaniam & Woods, 2016 46	UK	Long-term care facilities	6	66.67	82.2 (73–89)	Dementia	Evaluation	Mixed methods	Digital media in reminiscence therapy	Reminiscence(life story movie)	DT usable & accepted by patients, relatives, care staff High levels of satisfaction	Improvements in QoL and depression but no test of significance
Swinnen et al., 2021 47	Switzer-land	Long-term care facilities & hospital	IV: 28 TAU: 27	IV: 78.3 TAU: 77.3	IV: 84.7 TAU: 85.3	Dementia	Evaluation	RCT	Digital cognitive training	Brain-IT - exergame-based training	82.1% completion rate	IV compared to TAU: Cognition ↑ Motor abilities ↑ Depression ↓
Thomas et al., 2017 48	USA	Long-term care facilities	IV: 6298 CG: 6278	IV: 73.5 CG: 72.5	IV: 84.4 CG: 84.6	Dementia	Evaluation	Retrospective: facilities with Music & Memory vs. matched control facilities	Digital music-based interventions	Music & Memory		Anxiolytic medication ↓ Antipsychotic med. ↓ Behavioral disturbance ↓ Mood ↔
Titov et al., 2015 49	Australia	Community	IV: 27 WG: 25	IV: 81.5 WG: 64	IV: 64.5 (61-69) WG: 66.2 (62-76)	Anxiety Depression	Evaluation	RCT	iCBT	Managing your mood program	70% completion rate iCBT rated as acceptable	Anxiety ↓ Depression ↓ Quality-adjusted life years ↑
Tomasino et al., 2017 50	USA	Community & health care system	IV1: 12 IV2: 23 WG: 12	IV1: 66.7 IV2: 69.6 WG: 66.7	IV1: 69.2 IV2: 69.5 WG: 70	Depression	Evaluation	Non-randomized intervention study Controlled	iCBT	MoodTech with (IV2) or without (IV1) peer support	85.1% completion rate DT usable & accepted	Depression ↓ in IV1+IV2 Less coach time in IV2 who had peer support
Tran et al., 2023 51	Canada	Primary care	IV: 14 WG: 13	IV: 57.1 WG: 92.3	IV: 71.4 (60-83) WG: 75.3 (62-92)	MCI Subjective cognitive decline	Feasibility	RCT	Digital mental health skills training	Mindfulness-based stress reduction	DT usable & accepted Low adherence rates across participants, with and without tablets
Xiang et al., 2024 52	USA	Community	IV: 35 WG: 35	IV: 77 WG: 85	IV: 69.8 (61-86) WG: 67.9 (60-85)	Depression	Evaluation	RCT	iCBT	Empower@ Home	89% completion rate DT usable & accepted	Depression ↓ Other improvements n.s.
Yasuda et al., 2009 53	Japan	Outpatients of memory clinic	15		77.3 (68-89)	Dementia	Evaluation	TAU vs. DT (same subjects)	Digital media in reminiscence therapy	Reminiscence	20% dropout 80% showed more attention to personalized photo videos
Zając-Lamparska et al., 2019 54	Poland	Community	27 (HC: 72)	81.5	72.04 (60-89)	Dementia	Evaluation	Non-randomized intervention study Controlled (HC)	Digital cognitive training	GRADYS cognitive training		Cognitive improvement n.s. in patients with dementia
Zaslavsky et al., 2019 55	USA	Community	24	70	71	Sleep disorder	Feasibility/Evaluation	Non-randomized intervention study Uncontrolled	Miscellaneous	Self-management with wearables	91.7% completion rate	Insomnia severity ↓ Acceptance of sleep difficulty ↓ Self-reported sleep quality ↑ Other improvesments n.s.
Zhuang et al., 2013 56	China	Long-term care facilities	IV: 19 CG: 14	IV: 78.9 CG: 71.4	IV: 83.5 CG: 82.6	Dementia	Evaluation	RCT	Digital cognitive training	YPL training system	76.7% completion rate	Cognitive improvements n.s.
Zygouris et al., 2017 57	Greece	Day center	6 (HC: 6)	66.67	64.5	MCI	Feasibility	Non-randomized intervention study Controlled	Miscellaneous	Diagnostic tool for MCI (Virtual Super Market)	Correct group classification: 91.8%; sensitivity: 94%, specificity: 89%
Note. ADL = activities of daily living; CG = control group; DT = digital technology; HC = healthy controls; iCBT = internet-delivered cognitive behavioral therapy; IV = intervention; MCI = mild cognitive impairment; N.A. = not available; n.s. = not significant; P = placebo condition; RCT = randomized controlled trial; TAU = treatment as usual; WG = waiting group

## Sheet: References
Reference Number	Study
1	Astell AJ, Ellis MP, Bernardi L, et al. Using a touch screen computer to support relationships between people with dementia and caregivers. Interact Comput. 2010;22(4):267–75. https://doi.org/10.1016/j.intcom.2010.03.003
2	Burdea G, Polistico K, Krishnamoorthy A, et al. Feasibility study of the BrightBrainer TM integrative cognitive rehabilitation system for elderly with dementia. Disabil Rehabil Assist Technol. 2015;10:421–32. PMID: 24679074. doi: 10.3109/17483107.2014.900575
3	Camberg L, Woods P, Ooi WO, et al. Evaluation of simulated presence: a personalized approach to enhance well-being in persons with Alzheimer’s disease. J Am Geriatr Soc. 1999;7(4):446-52. PMID: 10203120. doi: 10.1111/j.1532-5415.1999.tb07237.x
4	Dahms R, Eicher C, Haesner M, Mueller-Werdan U. Influence of music therapy and music-based interventions on dementia: a pilot study. J Music Ther. 2021;58(3):e12-e36. PMID: 36434931. doi: 10.1016/j.ijnurstu.2022.104392
5	De Luca R, Bramanti A, De Cola MC, et al. Cognitive training for patients with dementia living in a sicilian nursing home: a novel web-based approach. Neurol Sci. 2016;37(10):1685-91. PMID: 27383825. doi: 10.1007/s10072-016-2659-x
6	Dear BF, Zou J, Titov N, et al. Internet-delivered cognitive behavioural therapy for depression: a feasibility open trial for older adults. Aust N Z J Psychiatry. 2013;47(2):169-76. PMID: 23152358. doi: 10.1177/0004867412466154
7	Fisher E, Venkatesan S, Benevides P, et al. Online cognitive stimulation therapy for dementia in Brazil and India: acceptability, feasibility, and lessons for implementation. JMIR Aging. 2024;7:e55557. doi: 10.2196/55557. PMID: 38861708.
8	Fortuna KL, Lohman MC, Gill LE, Bruce ML, Bartels SJ. Adapting a psychosocial intervention for smartphone delivery to middle-aged and older adults with serious mental lllness. Am J Geriatr Psychiatry. 2017;25(8):819-28. PMID: 28169129. doi: 10.1016/j.jagp.2016.12.007
9	Garland K, Beer E, Eppingstall B, O'Connor DW. A comparison of two treatments of agitated behavior in nursing home residents with dementia: simulated family presence and preferred music. Am J Geriatr Psychiatry. 2007;15(6):514-21. PMID: 17293386. doi: 10.1097/01.JGP.0000249388.37080.b4
10	Gould CE, Zapata AML, Bruce J, et al. Development of a video-delivered relaxation treatment of late-life anxiety for veterans. Int Psychogeriatr. 2017;29(10):1633-45. DOI: 10.1017/S1041610217000928
11	Gould CE, Kok BC, Ma VK, Wetherell JL, Sudheimer K, Beaudreau SA. Video-delivered relaxation intervention reduces late-life anxiety: a pilot randomized controlled trial. Am J Geriatr Psychiatry. 2019;27(5):514-25. PMID: 30765288. doi: 10.1016/j.jagp.2018.12.018
12	Gould CE, Carlson C, Alfaro AJ, Chick CF, Bruce ML, Forman-Hoffman VL. Changes in quality of life and loneliness among middle-aged and older adults participating in therapist-guided digital mental health intervention. Front Public Health. 2021;9:746904. PMID: 34957011. DOI=10.3389/fpubh.2021.746904.
13	Gould CE, Carlson C, Wetherell JL, et al. Guided self-management targeting anxiety and activity participation in older veterans. Aging Ment Health. 2020;25(10):1913–1922. https://doi.org/10.1080/13607863.2020.1758905
14	Gould C, Carlson C, Wetherell J, Goldstein M, Anker L, Beaudreau S. Brief video-delivered intervention to reduce anxiety and improve functioning in older veterans: pilot randomized controlled trial. JMIR Aging 2024;7:e56959. PMID: 39652863. DOI: 10.2196/56959
15	Grierson LEM, Zelek J, Lam I, Black SE, Carnahan H. Application of a tactile way-finding device to facilitate navigation in persons with dementia. Assist Technol. 2011;23(2):108-15. https://doi.org/10.1080/10400435.2011.567375
16	Hung L, Au-Yeung A, Helmer C, et al. Feasibility and acceptability of an iPad intervention to support dementia care in the hospital setting. Contemp Nurse. 2018;54(4-5):350-61. PMID: 30068237. doi: 10.1080/10376178.2018.1505436
17	Jester DJ, Rozek EK, McKelley RA. Heart rate variability biofeedback: implications for cognitive and psychiatric effects in older adults. Aging Ment Health. 2019;23(5):574-80. PMID: 29381375. doi: 10.1080/13607863.2018.1432031
18	Jones SL, Hadjistavropoulos HD, Soucy JN. A randomized controlled trial of guided internet-delivered cognitive behaviour therapy for older adults with generalized anxiety. J Anxiety Disord. 2016;37:1-9. PMID: 26561733. doi: 10.1016/j.janxdis.2015.10.006
19	Kong AP. The use of free non-dementia-specific Apps on iPad to conduct group communication exercises for individuals with Alzheimer's disease (Innovative Practice). Dementia (London). 2020;19(4):1252-64. PMID: 28862041. doi: 10.1177/1471301217727630
20	Kor P, Liu J, Wong A, et al. Effectiveness of a dyadic technology–enhanced home-based horticultural therapy on psychosocial well-being among people with dementia and their family caregivers: multimethods pilot study. JMIR Aging 2025;8:e66017. PMID: 39908077. DOI: 10.2196/66017
21	Kutzer Y, Whitehead L, Quigley E, Fu SC, Stanley M. Subjective versus objective sleep outcomes in older adults with and without uncoupled sleep following online cognitive behavioural therapy for insomnia. Psychogeriatrics. 2023;23(2):298-310. PMID: 36653914. doi: 10.1111/psyg.12931
22	Kwak J, Anderson K, O'Connell Valuch K. Findings from a prospective randomized controlled trial of an individualized music listening program for persons with dementia. J Appl Gerontol. 2020;39(6):567-75. PMID: 29871544. doi: 10.1177/0733464818778991
23	Labelle KL, Mihailidis A. The use of automated prompting to facilitate handwashing in persons with dementia. Am J Occup Ther. 2006;60(4):442-50. PMID: 16915875. doi: 10.5014/ajot.60.4.442
24	Lancioni GE, La Martire ML, Singh NN, et al. Persons with mild or moderate Alzheimer's disease managing daily activities via verbal instruction technology. Am J Alzheimers Dis Other Demen. 2008;23(6):552-62. PMID: 19106276. doi: 10.1177/1533317508328181
25	Lancioni GE, Singh NN, O'Reilly MF, et al. Persons with moderate Alzheimer's disease improve activities and mood via instruction technology. Am J Alzheimers Dis Other Demen. 2009;24(3):246-57. PMID: 19321883. doi: 10.1177/1533317509332627
26	Lancioni GE, Pinto K, La Martire ML, et al. Helping persons with mild or moderate Alzheimer's disease recapture basic daily activities through the use of an instruction strategy. Disabil Rehabil. 2009;31(3):211-9. PMID: 18608428. doi: 10.1080/09638280801906438
27	Lancioni G, Singh N, O'Reilly M, et al. Persons with mild and moderate Alzheimer's disease use verbal-instruction technology to manage daily activities: effects on performance and mood. Dev Neurorehabil. 2009;12(4):181-90. PMID: 19842817. doi: 10.1080/17518420903029493
28	Lancioni G, Singh N, O'Reilly M, et al. Persons with Alzheimer's disease perform daily activities using verbal-instruction technology: a maintenance assessment. Dev Neurorehabil. 2010;13(2):103-13. PMID: 20222771. doi: 10.3109/17518420903468480
29	Lancioni GE, Perilli V, Singh NN, et al. Persons with mild or moderate Alzheimer's disease use a basic orientation technology to travel to different rooms within a day center. Res Dev Disabil. 2011;32(5):1895-901. PMID: 21501948. doi: 10.1016/j.ridd.2011.03.020
30	Lancioni GE, Perilli V, O'Reilly MF, et al. Technology-based orientation programs to support indoor travel by persons with moderate Alzheimer's disease: impact assessment and social validation. Res Dev Disabil. 2013;34(1):286-93. PMID: 22982468. doi: 10.1016/j.ridd.2012.08.016
31	Leng FY, Yeo D, George S, Barr C. Comparison of iPad applications with traditional activities using person-centred care approach: impact on well-being for persons with dementia. Dementia (London). 2014;13(2):265-73. PMID: 24339097. doi: 10.1177/1471301213494514
32	Leuty V, Boger J, Young L, Hoey J, Mihailidis A. Engaging older adults with dementia in creative occupations using artificially intelligent assistive technology. Assist Technol. 2013;25(2):72-9. PMID: 23923689. doi: 10.1080/10400435.2012.715113
33	Manber R, Gumport NB, Tully IA, et al. Effects of a Triage Checklist to optimize insomnia treatment outcomes and reduce hypnotic use: the RCT of the effectiveness of stepped-care sleep therapy in general practice study. Sleep. 2025; 48(1):zsae182. PMID: 39115347. doi: 10.1093/sleep/zsae182
34	Manser P, Poikonen H, de Bruin ED. Feasibility, usability, and acceptance of "Brain-IT"-A newly developed exergame-based training concept for the secondary prevention of mild neurocognitive disorder: a pilot randomized controlled trial. Front Aging Neurosci. 2023;15:1163388. PMID: 37810620. doi: 10.3389/fnagi.2023.1163388
35	Manser P, de Bruin ED. "Brain-IT": Exergame training with biofeedback breathing in neurocognitive disorders. Alzheimers Dement. 2024;20(7):4747-4764. PMID: 38809948. doi: 10.1002/alz.13913
36	McMurchie W, Macleod F, Power K, Laidlaw K, Prentice N. Computerised cognitive behavioural therapy for depression and anxiety with older people: a pilot study to examine patient acceptability and treatment outcome. Int J Geriatr Psychiatry. 2013;28(11):1147-56. PMID: 23495124. doi: 10.1002/gps.3935
37	Mewton L, Sachdev PS, Andrews G. A naturalistic study of the acceptability and effectiveness of Internet-delivered cognitive behavioural therapy for psychiatric disorders in older Australians. PLOS ONE. 2013;8(8):e71825. PMID: 23951253. doi: 10.1371/journal.pone.0071825
38	Mrakic-Sposta S, Di Santo SG, Franchini F, et al. Effects of combined physical and cognitive virtual reality-based training on cognitive impairment and oxidative stress in MCI patients: a pilot study. Front Aging Neurosci. 2018;10:282. PMID: 30327596. doi: 10.3389/fnagi.2018.00282
39	Nicol J, Loehr J, Christensen J, Lang J, Peacock S. Duet playing in dementia care: a new therapeutic music technology. Disabil Rehabil Assist Technol. 2024;19(8):3139-3152. PMID: 38785041. doi: 10.1080/17483107.2024.2351498
40	Olsen RV, Hutchings BL, Ehrenkrantz E. “Media Memory Lane” interventions in an Alzheimer's day care center. Am J Alzheimer's Dis. 2000;15(3):163-75. doi:10.1177/153331750001500307
41	O'Moore KA, Newby JM, Andrews G, et al. Internet cognitive-behavioral therapy for depression in older adults with knee osteoarthritis: a randomized controlled trial. Arthritis Care Res (Hoboken). 2018;70(1):61-70. PMID: 28426917. doi: 10.1002/acr.23257
42	Schreiber M, Schweizer A, Lutz K, Kalveram KT, Jäncke L. Potential of an interactive computer-based training in the rehabilitation of dementia: an initial study. Neuropsychol Rehabil. 1999;9(2):155-67. https://doi.org/10.1080/713755596
43	Solomon JJ, Hallowell RW, Ganslandt C, et al. A digital therapy targeting anxiety in pulmonary fibrosis: a decentralized randomized controlled trial. Respirology. 2025;30(3):253-261. PMID: 39627155. doi: 10.1111/resp.14859
44	Spector A, Abdul Wahab ND, Stott J, et al. Virtual group cognitive stimulation therapy for dementia: mixed-methods feasibility randomized controlled trial. Gerontologist. 2024;64(8):gnae063. PMID: 38843088. doi: 10.1093/geront/gnae063.
45	Staples LG, Fogliati VJ, Dear BF, Nielssen O, Titov N. Internet-delivered treatment for older adults with anxiety and depression: implementation of the Wellbeing Plus Course in routine clinical care and comparison with research trial outcomes. BJPsych Open. 2016;2(5):307-13. PMID: 27703794. doi: 10.1192/bjpo.bp.116.003400
46	Subramaniam P, Woods B. Digital life storybooks for people with dementia living in care homes: an evaluation. Clin Interv Aging. 2016;11:1263-76. PMID: 27698556. doi: 10.2147/CIA.S111097
47	Swinnen N, Vandenbulcke M, de Bruin ED, et al. The efficacy of exergaming in people with major neurocognitive disorder residing in long-term care facilities: a pilot randomized controlled trial. Alzheimers Res Ther. 2021;13(1):70. PMID: 33785077. doi: 10.1186/s13195-021-00806-7.
48	Thomas KS, Baier R, Kosar C, Ogarek J, Trepman A, Mor V. Individualized music program is associated with improved outcomes for U.S. nursing home residents with dementia. Am J Geriatr Psychiatry. 2017;25(9):931-8. PMID: 28483436. doi: 10.1016/j.jagp.2017.04.008
49	Titov N, Dear BF, Ali S, et al. Clinical and cost-effectiveness of therapist-guided internet-delivered cognitive behavior therapy for older adults with symptoms of depression: a randomized controlled trial. Behav Ther. 2015;46(2):193-205. PMID: 25645168. doi: 10.1016/j.beth.2014.09.008
50	Tomasino KN, Lattie EG, Ho J, Palac HL, Kaiser SM, Mohr DC. Harnessing peer support in an online intervention for older adults with depression. Am J Geriatr Psychiatry. 2017;25(10):1109-19. PMID: 28571785. doi: 10.1016/j.jagp.2017.04.015
51	Tran T, Donnelly C, Nalder E, Trothen T, Finlayson M. Mindfulness-based stress reduction for community-dwelling older adults with subjective cognitive decline (SCD) and mild cognitive impairment (MCI) in primary care: a mixed-methods feasibility randomized control trial. BMC Prim Care. 2023;24(1):44. PMID: 36759766. doi: 10.1186/s12875-023-02002-y
52	Xiang X, Kayser J, Turner S, Ash S, Himle JA. Layperson-supported, web-delivered cognitive behavioral therapy for depression in older adults: randomized controlled trial. J Med Internet Res. 2024;26:e53001. PMID: 38437013. doi: 10.2196/53001
53	Yasuda K, Kuwabara K, Kuwahara N, Abe S, Tetsutani N. Effectiveness of personalised reminiscence photo videos for individuals with dementia. Neuropsychol Rehabil. 2009;19(4):603-19. PMID: 19235628. doi: 10.1080/09602010802586216
54	Zając-Lamparska L, Wiłkość-Dębczyńska M, Wojciechowski A, et al. Effects of virtual reality-based cognitive training in older adults living without and with mild dementia: a pretest-posttest design pilot study. BMC Res Notes. 2019;12(1):776. PMID: 31775849. doi: 10.1186/s13104-019-4810-2
55	Zaslavsky O, Thompson HJ, McCurry SM, et al. Use of a wearable technology and motivational interviews to improve sleep in older adults with osteoarthritis and sleep disturbance: a pilot study. Res Gerontol Nurs. 2019;12(4):167-73. PMID: 30901479. doi: 10.3928/19404921-20190319-02
56	Zhuang JP, Fang R, Feng X, et al. The impact of human-computer interaction-based comprehensive training on the cognitive functions of cognitive impairment elderly individuals in a nursing home. J Alzheimers Dis. 2013;36(2):245-51. PMID: 23587747. doi: 10.3233/JAD-130158
57	Zygouris S, Ntovas K, Giakoumis D, et al. A preliminary study on the feasibility of using a virtual reality cognitive training application for remote detection of mild cognitive impairment. J Alzheimers Dis. 2017;56(2):619-27. PMID: 28035922. doi: 10.3233/JAD-160518
