# Supplementary material for: Quantitative Research on Digitalized Treatment Options for Older Adults With Mental Illness: Scoping Review
Source: JMIR Ment Health. 2025 Jul 7;12:e70321. doi: 10.2196/70321 (PMC12280835; doi:10.2196/70321)
Supplement: Multimedia Appendix 3 [file mental_v12i1e70321_app3.xlsx]

## Sheet: Reviews
Supplementary Table 2. Review articles included in the scoping review.																Supplementary Table 1. Original studies included in the scoping review.								Supplementary Table 1. Original studies included in the scoping review.								Supplementary Table 1. Original studies included in the scoping review.								Supplementary Table 1. Original studies included in the scoping review.								Supplementary Table 1. Original studies included in the scoping review.
Study	Recruitment setting	Sample size	% female	Mean age (range)	Diagnosis	Study design	Technology	Intervention	Conclusion
Budak et al., 2023 1	Long-term care facilities	4-415 in 24 studies	N.A.	N.A.	Dementia	Scoping review	Digital media in reminiscence therapy/ Social robots	Social robots (e.g. PARO); multimedia systems (e.g. CIRCA, life story books)	Social robots can improve QoL, mood and loneliness under certain conditions but ethical concerns and other barriers exist. Results for multimedia systems were inconclusive.
Cho et al., 2023 2	Mixed	22-275 in 16 studies	39.7-100	74.1-90	Dementia	Systematic review & meta-analysis	Digital media in reminiscence therapy / Social robots	Social robots (e.g. PARO); multimedia systems (e.g. for reminiscence)	Technology-based interventions show large (depression) to moderate (overall psychological/behavioral symptoms, agitation) effects. No effects on apathy, anxiety, neuropsychiatric symptoms.
Goodall et al., 2021 3	Mixed	231 in 29 studies	N.A.	N.A.	Dementia	Systematic review	Digital media in reminiscence therapy	Reminiscence, behavior management & activation, communication	DT can be personalized for/with patients and appears to be beneficial. Systematic evaluation of effectiveness is missing.
Lazar et al., 2014 4	Community	2-30 in 44 studies	N.A.	N.A.	Dementia	Systematic review	Digital media in reminiscence therapy	Reminiscence	DT can be tailored to patients and their deficits to promote strengths, reduce barriers, improve engagement. Systematic evaluation of effectiveness is missing.
Lee & Yu, 2021 5	Mixed	5-327 in 16 studies	66-100	51.5-88	Sleep disorder	Systematic review & meta-analysis	iCBT	CBT for insomnia	iCBT was effective in reducing insomnia and depression and improved QoL when compared to a control condition.
Qiu et al., 2024 6	Mixed	IV: 1121 CG: 954	N.A.	≥50	Anxiety Depression	Systematic review & meta-analysis	iCBT and others	Mostly iCBT (also: remote monitoring, robots, multimedia)	Only iCBT showed significant reductions in symptoms of depression and anxiety, especially when ranging 7-10 weeks.
Yoo et al., 2022 7	Mixed	N.A.	N.A.	N.A.	Dementia	Review	Digital music-based intervention, other (not specified)	Interventions targeting depression and cognition	Interventions incorporating music were not more effective than those without music. Adding digital devices to interventions targeting cognition reduced effect sizes.
Note. DT = digital technology; iCBT = internet-delivered cognitive behavioral therapy; N.A. = not available

## Sheet: References
Reference number	Review
1	Budak KB, Atefi G, Hoel V, et al. Can technology impact loneliness in dementia? A scoping review on the role of assistive technologies in delivering psychosocial interventions in long-term care. Disabil Rehabil Assist Technol. 2023;18(7):1107-19. PMID: 34752177. doi: 10.1080/17483107.2021.1984594
2	Cho E, Shin J, Seok JW, et al. The effectiveness of non-pharmacological interventions using information and communication technologies for behavioral and psychological symptoms of dementia: a systematic review and meta-analysis. Int J Nurs Stud. 2023;138:104392. PMID: 36434931. doi: 10.1016/j.ijnurstu.2022.104392
3	Goodall G, Taraldsen K, Serrano JA. The use of technology in creating individualized, meaningful activities for people living with dementia: A systematic review. Dementia (London). 2021;20(4):1442-69. PMID: 32475166. doi: 10.1177/1471301220928168
5	Lee S, Yu S. Effectiveness of information and communication technology (ICT) interventions in elderly's sleep disturbances: a systematic review and meta-analysis. Sensors (Basel). 2021;21(18). PMID: 34577212. doi: 10.3390/s21186003
7	Yoo J, Oh J, Kim SY, Shin J, Kim S, Roh C. Impact of digital device, exercise, and music intervention programs on the cognition and depression of the elderly in South Korea: a meta-regression analysis. Int J Environ Res Public Health. 2022;19(7):4036. PMID: 35409720. doi: 10.3390/ijerph19074036
4	Lazar A, Thompson H, Demiris G. A systematic review of the use of technology for reminiscence therapy. Health Educ Behav. 2014;41(1 Suppl):51s-61s. PMID: 25274711. doi: 10.1177/1090198114537067
6	Qiu YF, Wu M, Liu JL, et al. Effectiveness of digital intelligence interventions on depression and anxiety in older adults: a systematic review and meta-analysis. Psychiatry Res. 2024;342:116166. PMID: 39243439. doi: 10.1016/j.psychres.2024.116166.
